# Supplementary material for: The Gene Expression Biomarkers for Chronic Obstructive Pulmonary Disease and Interstitial Lung Disease
Source: Front Genet. 2019 Nov 20;10:1154. doi: 10.3389/fgene.2019.01154 (PMC6879656; doi:10.3389/fgene.2019.01154)
Supplement: Table S1 — The top 500 mRMR gene that showed different expression pattern between COPD and ILD patients. The first column is the rank and the second column is the gene symbol. [file Table_1.xlsx]

## Sheet: mRMR
Order	Symbol	Score
1	HBEGF	0.288
2	DIO2	0.187
3	CLCN3	0.115
4	SEPT4	0.12
5	FAT1	0.12
6	CTSE	0.116
7	CRIP1	0.108
8	ACADVL	0.112
9	CNTN3	0.118
10	UQCRQ	0.116
11	ASPN	0.111
12	ZNF786	0.11
13	RARRES2	0.107
14	BTC	0.111
15	FNDC1	0.114
16	DUSP1	0.113
17	C6orf145	0.104
18	NUTF2	0.105
19	TNN	0.101
20	COQ9	0.103
21	SCG5	0.105
22	BCHE	0.099
23	NR4A2	0.1
24	HS6ST3	0.103
25	SHE	0.102
26	C20orf111	0.098
27	REEP2	0.099
28	C19orf63	0.097
29	IRS2	0.098
30	FA2H	0.094
31	ACTL6A	0.094
32	NR4A3	0.093
33	DAO	0.095
34	VNN2	0.093
35	IGFL2	0.094
36	ZNF692	0.093
37	CAMK1D	0.091
38	HCAR2	0.092
39	FAIM	0.092
40	VSIG1	0.092
41	DUSP2	0.092
42	CHPT1	0.093
43	FGG	0.091
44	SVIP	0.09
45	KIAA0753	0.091
46	THBS4	0.09
47	ABCC3	0.09
48	SCARA3	0.091
49	GABARAPL1	0.092
50	TRIM36	0.091
51	SNN	0.091
52	TMEM130	0.09
53	IER2	0.091
54	COL17A1	0.09
55	SH3BP5L	0.09
56	PAM	0.089
57	CSRNP1	0.09
58	KIAA1467	0.088
59	ZYX	0.088
60	TAF15	0.087
61	SLC10A4	0.088
62	WBP2	0.087
63	AAGAB	0.086
64	KIAA0895L	0.086
65	TTC8	0.086
66	KIF4A	0.085
67	METAP1	0.085
68	LRRC17	0.085
69	WLS	0.085
70	CTNND2	0.085
71	TFPI	0.084
72	PDIA3	0.084
73	ANGPTL6	0.084
74	POLR1E	0.084
75	THBS3	0.085
76	FOSB	0.086
77	MAP3K15	0.085
78	GREM2	0.084
79	GPR87	0.084
80	GLT25D2	0.083
81	SLC2A3	0.083
82	ANKRD1	0.082
83	AGL	0.082
84	TGFBI	0.082
85	SVEP1	0.081
86	NET1	0.082
87	HCAR3	0.082
88	NVL	0.081
89	C18orf1	0.082
90	OCIAD2	0.081
91	DACH2	0.081
92	COPB2	0.081
93	EFNA4	0.08
94	MED23	0.08
95	TSPAN3	0.08
96	GMNN	0.08
97	PPP1R15A	0.08
98	UBOX5	0.078
99	ADRB2	0.078
100	RARS	0.077
101	AZGP1	0.076
102	TRIM2	0.077
103	MAFF	0.077
104	FBLN5	0.077
105	IER5	0.076
106	KCNN4	0.076
107	SORCS2	0.075
108	EMR3	0.076
109	C5orf15	0.075
110	ECT2	0.074
111	AGTPBP1	0.075
112	YWHAQ	0.074
113	ARC	0.075
114	COL7A1	0.074
115	SRSF7	0.074
116	LPPR4	0.074
117	JUNB	0.073
118	LINC00162	0.073
119	COMMD3	0.073
120	TK1	0.073
121	VPS13A	0.073
122	FIGF	0.073
123	KCNAB1	0.072
124	EML2	0.072
125	CHI3L2	0.072
126	FAM71A	0.072
127	KBTBD2	0.072
128	HDAC2	0.072
129	ABCC5	0.072
130	LTBP1	0.072
131	OSBPL3	0.072
132	HSD17B14	0.071
133	DBC1	0.071
134	CDH3	0.071
135	HYLS1	0.071
136	COL24A1	0.07
137	S100A12	0.071
138	ANLN	0.07
139	DLC1	0.071
140	CD69	0.07
141	GTF2I	0.07
142	PABPC1L	0.07
143	AGTR2	0.07
144	GTF3C6	0.07
145	HS6ST2	0.069
146	LILRA2	0.069
147	MTERFD2	0.069
148	OSGIN1	0.07
149	CXCL3	0.07
150	ALDH18A1	0.07
151	RCN2	0.069
152	OR2W3	0.069
153	KLF6	0.069
154	HMMR	0.069
155	UGGT2	0.068
156	INTS10	0.068
157	AP1S1	0.068
158	MME	0.068
159	CXCR1	0.068
160	MLIP	0.068
161	MRPL19	0.068
162	MAP1LC3C	0.068
163	KLF2	0.068
164	DPYSL3	0.068
165	SOX17	0.068
166	OSGIN2	0.068
167	KIAA0907	0.068
168	HHLA2	0.068
169	FKBP3	0.068
170	PLEKHN1	0.067
171	EHD1	0.067
172	RTTN	0.067
173	CNPY2	0.068
174	CCL18	0.067
175	MMP7	0.067
176	APCDD1	0.067
177	HMGN3	0.067
178	MMP25	0.067
179	UBE2A	0.066
180	CD38	0.067
181	EARS2	0.067
182	EGR2	0.067
183	KIAA0284	0.067
184	COL3A1	0.067
185	DNAJB12	0.067
186	ATP5E	0.067
187	F11	0.067
188	AQP5	0.066
189	GADD45B	0.066
190	TNC	0.066
191	PKNOX2	0.066
192	TXNL1	0.066
193	CHMP1A	0.066
194	INHBA	0.066
195	EPHA10	0.066
196	AKAP1	0.066
197	GPC2	0.066
198	TMEM88	0.066
199	SLC3A2	0.065
200	H2AFY2	0.066
201	LEFTY2	0.065
202	ETV3	0.065
203	MAP7D2	0.065
204	GPT2	0.065
205	FAM65B	0.065
206	SRF	0.064
207	FAM136A	0.064
208	PRMT8	0.064
209	CRTAC1	0.064
210	RMI2	0.064
211	PTGS2	0.064
212	MTHFR	0.064
213	CFHR3	0.064
214	SAP30BP	0.064
215	PDIA4	0.064
216	APOH	0.063
217	UBE2T	0.063
218	ZNF436	0.063
219	SDC1	0.063
220	MEPCE	0.063
221	HMCN1	0.063
222	C1orf106	0.063
223	PURB	0.062
224	CITED2	0.062
225	COL15A1	0.062
226	MAL	0.062
227	PADI4	0.062
228	GAB2	0.062
229	ID3	0.062
230	IL1A	0.061
231	PSMD7	0.062
232	NFKBIZ	0.061
233	HSP90B1	0.061
234	HSPB8	0.061
235	MBNL1	0.061
236	SEP15	0.061
237	ADRA1B	0.061
238	PNRC1	0.061
239	CMTM2	0.06
240	CASKIN2	0.06
241	PIGA	0.06
242	CHST6	0.06
243	FAM167A	0.06
244	ARL5B	0.059
245	OCIAD1	0.059
246	RBM6	0.059
247	IL1RL1	0.059
248	FRMD5	0.059
249	ALS2	0.059
250	NECAP1	0.059
251	KLF4	0.059
252	S100A9	0.059
253	ETS2	0.059
254	IGSF9	0.059
255	ZNF394	0.058
256	ZNF697	0.059
257	RIN3	0.059
258	ARNTL2	0.058
259	NMNAT2	0.058
260	KCNC4	0.058
261	CYR61	0.058
262	GPX3	0.058
263	GON4L	0.058
264	MAGED1	0.058
265	RELA	0.058
266	NEBL	0.058
267	AACS	0.058
268	UNC119B	0.058
269	MATN3	0.057
270	SIK1	0.057
271	FGA	0.057
272	CPNE4	0.057
273	NDUFAB1	0.057
274	TRAF5	0.056
275	C10orf54	0.056
276	STC2	0.056
277	GOLGA3	0.056
278	RPL6	0.056
279	VGLL3	0.056
280	LILRA1	0.056
281	CXCL2	0.056
282	SALL4	0.056
283	C13orf15	0.056
284	PM20D2	0.056
285	CRABP2	0.056
286	EXOC8	0.056
287	LINC00312	0.056
288	VPS4A	0.055
289	BTG2	0.055
290	ELL3	0.055
291	MND1	0.055
292	EFNB3	0.055
293	TSPAN14	0.055
294	TOP2A	0.055
295	FANCG	0.055
296	AGR3	0.055
297	FOS	0.055
298	IL18RAP	0.054
299	NR1H2	0.054
300	ABCC10	0.054
301	LIN7A	0.054
302	ISM1	0.054
303	VEGFC	0.054
304	TMEM106B	0.054
305	TGM2	0.054
306	MTX2	0.054
307	CTNNBL1	0.054
308	IL6	0.054
309	HHIP	0.054
310	MCM2	0.053
311	GGCT	0.053
312	TNFRSF1B	0.053
313	MGAM	0.053
314	RPL39L	0.053
315	MANF	0.052
316	ANKHD1	0.052
317	RAD54L	0.052
318	SLN	0.052
319	CD83	0.052
320	FAM107A	0.052
321	PROM2	0.052
322	SGCG	0.051
323	NFKBID	0.051
324	PKM2	0.051
325	ARRDC3	0.051
326	ORC6	0.051
327	SPRY4	0.051
328	SEC24D	0.051
329	PMS2P5	0.051
330	PLEKHA4	0.05
331	GYPC	0.05
332	RBMS2	0.05
333	LEO1	0.05
334	NRBF2	0.05
335	SEC11C	0.05
336	IL13RA2	0.05
337	SERTAD3	0.05
338	C1orf213	0.05
339	CETP	0.05
340	CLMP	0.05
341	WDR34	0.05
342	MELK	0.05
343	TBC1D25	0.05
344	TIMMDC1	0.049
345	ERICH1	0.049
346	SBDS	0.049
347	PFKP	0.049
348	ERGIC2	0.049
349	C16orf59	0.049
350	STK36	0.049
351	MESDC1	0.048
352	SERTM1	0.049
353	MICALL2	0.048
354	DCLK1	0.048
355	FAM65A	0.048
356	IDI1	0.047
357	DNAJB1	0.047
358	SUN2	0.047
359	PPFIA3	0.047
360	CCRL2	0.047
361	PDIA6	0.047
362	DLGAP5	0.046
363	FURIN	0.046
364	HAL	0.046
365	TMEM59	0.046
366	TIMELESS	0.046
367	RIMS2	0.046
368	IL1B	0.045
369	TMEM79	0.045
370	OSTC	0.045
371	TRPV6	0.045
372	MED26	0.045
373	ENG	0.045
374	FUT8	0.045
375	SMO	0.044
376	KDM6B	0.044
377	HSD17B1	0.044
378	CDC45	0.044
379	KIAA0355	0.044
380	RHBDL2	0.044
381	RGS16	0.044
382	MOAP1	0.043
383	ITPRIP	0.043
384	UCKL1	0.043
385	GPR125	0.043
386	ACOT11	0.043
387	PYCR1	0.042
388	PPM1D	0.042
389	AOC3	0.042
390	PPP1R14C	0.042
391	C11orf9	0.042
392	KLF11	0.041
393	ALG5	0.041
394	ATP1B1	0.041
395	GLT8D1	0.041
396	KIAA0101	0.041
397	ARHGEF6	0.041
398	C8orf4	0.041
399	PIAS3	0.041
400	KLF7	0.041
401	NFKBIA	0.04
402	ARHGAP6	0.04
403	PKN1	0.039
404	ZFP36	0.039
405	LYPD1	0.039
406	MAGED4B	0.038
407	FES	0.038
408	FADS3	0.038
409	SLC35F2	0.038
410	MAP3K8	0.038
411	NKD1	0.038
412	PLA1A	0.038
413	SUSD4	0.037
414	SGK1	0.037
415	ZNF274	0.037
416	BDNF	0.037
417	MEX3A	0.037
418	ATR	0.037
419	KIF20A	0.037
420	SHFM1	0.037
421	UGT1A6	0.037
422	GPSM1	0.037
423	CALCOCO2	0.036
424	FGFR1OP	0.036
425	DENND3	0.036
426	NMUR1	0.035
427	JMJD6	0.035
428	GINS2	0.035
429	C14orf43	0.034
430	HPS5	0.034
431	ATF3	0.034
432	TTK	0.034
433	WNT7A	0.034
434	NAT1	0.033
435	PAK6	0.033
436	UHRF1	0.033
437	SLC25A25	0.033
438	GART	0.033
439	ATP5A1	0.032
440	B3GNT2	0.032
441	SYN3	0.032
442	CLIC6	0.032
443	LGALS7	0.031
444	CSF3	0.03
445	SDF2L1	0.03
446	TTC39C	0.03
447	RFC4	0.029
448	PSAT1	0.029
449	PPARGC1B	0.029
450	OTUD1	0.028
451	PAFAH1B3	0.027
452	C1orf198	0.027
453	TUBB3	0.026
454	C14orf166	0.026
455	MCL1	0.025
456	ADAMTS14	0.025
457	GPR172B	0.025
458	LRRC32	0.025
459	FAM89A	0.024
460	ACCN2	0.023
461	TRIM59	0.023
462	SH3BP5	0.023
463	USP25	0.021
464	DNAJC10	0.02
465	ERG	0.02
466	ITLN2	0.02
467	MMP1	0.019
468	CCND3	0.019
469	TPBG	0.019
470	DST	0.017
471	GOLM1	0.016
472	ST6GALNAC1	0.016
473	PLLP	0.015
474	GPM6A	0.015
475	TP53BP1	0.014
476	VEGFA	0.014
477	SLC25A12	0.014
478	ARRB1	0.012
479	SEL1L3	0.012
480	SLC14A1	0.011
481	B3GNT3	0.01
482	THBD	0.01
483	NHS	0.008
484	FAM105A	0.007
485	PPAP2C	0.006
486	RAPGEF5	0.006
487	STX11	0.006
488	HPCAL1	0.002
489	KRT5	0.001
490	PAPSS2	0
491	FXYD6	0
492	FUT1	0
493	PTPRB	-0.001
494	CCDC85A	-0.004
495	STARD8	-0.006
496	FBXO16	-0.009
497	PCDH12	-0.01
498	ARHGAP31	-0.014
499	KRT15	-0.016
500	SLC6A4	-0.022

## Sheet: Sheet1
Order	Symbol
1	HBEGF
2	DIO2
3	CLCN3
4	SEPT4
5	FAT1
6	CTSE
7	CRIP1
8	ACADVL
9	CNTN3
10	UQCRQ
11	ASPN
12	ZNF786
13	RARRES2
14	BTC
15	FNDC1
16	DUSP1
17	C6orf145
18	NUTF2
19	TNN
20	COQ9
21	SCG5
22	BCHE
23	NR4A2
24	HS6ST3
25	SHE
26	C20orf111
27	REEP2
28	C19orf63
29	IRS2
30	FA2H
31	ACTL6A
32	NR4A3
33	DAO
34	VNN2
35	IGFL2
36	ZNF692
37	CAMK1D
38	HCAR2
39	FAIM
40	VSIG1
41	DUSP2
42	CHPT1
43	FGG
44	SVIP
45	KIAA0753
46	THBS4
47	ABCC3
48	SCARA3
49	GABARAPL1
50	TRIM36
51	SNN
52	TMEM130
53	IER2
54	COL17A1
55	SH3BP5L
56	PAM
57	CSRNP1
58	KIAA1467
59	ZYX
60	TAF15
61	SLC10A4
62	WBP2
63	AAGAB
64	KIAA0895L
65	TTC8
66	KIF4A
67	METAP1
68	LRRC17
69	WLS
70	CTNND2
71	TFPI
72	PDIA3
73	ANGPTL6
74	POLR1E
75	THBS3
76	FOSB
77	MAP3K15
78	GREM2
79	GPR87
80	GLT25D2
81	SLC2A3
82	ANKRD1
83	AGL
84	TGFBI
85	SVEP1
86	NET1
87	HCAR3
88	NVL
89	C18orf1
90	OCIAD2
91	DACH2
92	COPB2
93	EFNA4
94	MED23
95	TSPAN3
96	GMNN
97	PPP1R15A
98	UBOX5
99	ADRB2
100	RARS
101	AZGP1
102	TRIM2
103	MAFF
104	FBLN5
105	IER5
106	KCNN4
107	SORCS2
108	EMR3
109	C5orf15
110	ECT2
111	AGTPBP1
112	YWHAQ
113	ARC
114	COL7A1
115	SRSF7
116	LPPR4
117	JUNB
118	LINC00162
119	COMMD3
120	TK1
121	VPS13A
122	FIGF
123	KCNAB1
124	EML2
125	CHI3L2
126	FAM71A
127	KBTBD2
128	HDAC2
129	ABCC5
130	LTBP1
131	OSBPL3
132	HSD17B14
133	DBC1
134	CDH3
135	HYLS1
136	COL24A1
137	S100A12
138	ANLN
139	DLC1
140	CD69
141	GTF2I
142	PABPC1L
143	AGTR2
144	GTF3C6
145	HS6ST2
146	LILRA2
147	MTERFD2
148	OSGIN1
149	CXCL3
150	ALDH18A1
151	RCN2
152	OR2W3
153	KLF6
154	HMMR
155	UGGT2
156	INTS10
157	AP1S1
158	MME
159	CXCR1
160	MLIP
161	MRPL19
162	MAP1LC3C
163	KLF2
164	DPYSL3
165	SOX17
166	OSGIN2
167	KIAA0907
168	HHLA2
169	FKBP3
170	PLEKHN1
171	EHD1
172	RTTN
173	CNPY2
174	CCL18
175	MMP7
176	APCDD1
177	HMGN3
178	MMP25
179	UBE2A
180	CD38
181	EARS2
182	EGR2
183	KIAA0284
184	COL3A1
185	DNAJB12
186	ATP5E
187	F11
188	AQP5
189	GADD45B
190	TNC
191	PKNOX2
192	TXNL1
193	CHMP1A
194	INHBA
195	EPHA10
196	AKAP1
197	GPC2
198	TMEM88
199	SLC3A2
200	H2AFY2
201	LEFTY2
202	ETV3
203	MAP7D2
204	GPT2
205	FAM65B
206	SRF
207	FAM136A
208	PRMT8
209	CRTAC1
210	RMI2
211	PTGS2
212	MTHFR
213	CFHR3
214	SAP30BP
215	PDIA4
216	APOH
217	UBE2T
218	ZNF436
219	SDC1
220	MEPCE
221	HMCN1
222	C1orf106
223	PURB
224	CITED2
225	COL15A1
226	MAL
227	PADI4
228	GAB2
229	ID3
230	IL1A
231	PSMD7
232	NFKBIZ
233	HSP90B1
234	HSPB8
235	MBNL1
236	SEP15
237	ADRA1B
238	PNRC1
239	CMTM2
240	CASKIN2
241	PIGA
242	CHST6
243	FAM167A
244	ARL5B
245	OCIAD1
246	RBM6
247	IL1RL1
248	FRMD5
249	ALS2
250	NECAP1
251	KLF4
252	S100A9
253	ETS2
254	IGSF9
255	ZNF394
256	ZNF697
257	RIN3
258	ARNTL2
259	NMNAT2
260	KCNC4
261	CYR61
262	GPX3
263	GON4L
264	MAGED1
265	RELA
266	NEBL
267	AACS
268	UNC119B
269	MATN3
270	SIK1
271	FGA
272	CPNE4
273	NDUFAB1
274	TRAF5
275	C10orf54
276	STC2
277	GOLGA3
278	RPL6
279	VGLL3
280	LILRA1
281	CXCL2
282	SALL4
283	C13orf15
284	PM20D2
285	CRABP2
286	EXOC8
287	LINC00312
288	VPS4A
289	BTG2
290	ELL3
291	MND1
292	EFNB3
293	TSPAN14
294	TOP2A
295	FANCG
296	AGR3
297	FOS
298	IL18RAP
299	NR1H2
300	ABCC10
301	LIN7A
302	ISM1
303	VEGFC
304	TMEM106B
305	TGM2
306	MTX2
307	CTNNBL1
308	IL6
309	HHIP
310	MCM2
311	GGCT
312	TNFRSF1B
313	MGAM
314	RPL39L
315	MANF
316	ANKHD1
317	RAD54L
318	SLN
319	CD83
320	FAM107A
321	PROM2
322	SGCG
323	NFKBID
324	PKM2
325	ARRDC3
326	ORC6
327	SPRY4
328	SEC24D
329	PMS2P5
330	PLEKHA4
331	GYPC
332	RBMS2
333	LEO1
334	NRBF2
335	SEC11C
336	IL13RA2
337	SERTAD3
338	C1orf213
339	CETP
340	CLMP
341	WDR34
342	MELK
343	TBC1D25
344	TIMMDC1
345	ERICH1
346	SBDS
347	PFKP
348	ERGIC2
349	C16orf59
350	STK36
351	MESDC1
352	SERTM1
353	MICALL2
354	DCLK1
355	FAM65A
356	IDI1
357	DNAJB1
358	SUN2
359	PPFIA3
360	CCRL2
361	PDIA6
362	DLGAP5
363	FURIN
364	HAL
365	TMEM59
366	TIMELESS
367	RIMS2
368	IL1B
369	TMEM79
370	OSTC
371	TRPV6
372	MED26
373	ENG
374	FUT8
375	SMO
376	KDM6B
377	HSD17B1
378	CDC45
379	KIAA0355
380	RHBDL2
381	RGS16
382	MOAP1
383	ITPRIP
384	UCKL1
385	GPR125
386	ACOT11
387	PYCR1
388	PPM1D
389	AOC3
390	PPP1R14C
391	C11orf9
392	KLF11
393	ALG5
394	ATP1B1
395	GLT8D1
396	KIAA0101
397	ARHGEF6
398	C8orf4
399	PIAS3
400	KLF7
401	NFKBIA
402	ARHGAP6
403	PKN1
404	ZFP36
405	LYPD1
406	MAGED4B
407	FES
408	FADS3
409	SLC35F2
410	MAP3K8
411	NKD1
412	PLA1A
413	SUSD4
414	SGK1
415	ZNF274
416	BDNF
417	MEX3A
418	ATR
419	KIF20A
420	SHFM1
421	UGT1A6
422	GPSM1
423	CALCOCO2
424	FGFR1OP
425	DENND3
426	NMUR1
427	JMJD6
428	GINS2
429	C14orf43
430	HPS5
431	ATF3
432	TTK
433	WNT7A
434	NAT1
435	PAK6
436	UHRF1
437	SLC25A25
438	GART
439	ATP5A1
440	B3GNT2
441	SYN3
442	CLIC6
443	LGALS7
444	CSF3
445	SDF2L1
446	TTC39C
447	RFC4
448	PSAT1
449	PPARGC1B
450	OTUD1
451	PAFAH1B3
452	C1orf198
453	TUBB3
454	C14orf166
455	MCL1
456	ADAMTS14
457	GPR172B
458	LRRC32
459	FAM89A
460	ACCN2
461	TRIM59
462	SH3BP5
463	USP25
464	DNAJC10
465	ERG
466	ITLN2
467	MMP1
468	CCND3
469	TPBG
470	DST
471	GOLM1
472	ST6GALNAC1
473	PLLP
474	GPM6A
475	TP53BP1
476	VEGFA
477	SLC25A12
478	ARRB1
479	SEL1L3
480	SLC14A1
481	B3GNT3
482	THBD
483	NHS
484	FAM105A
485	PPAP2C
486	RAPGEF5
487	STX11
488	HPCAL1
489	KRT5
490	PAPSS2
491	FXYD6
492	FUT1
493	PTPRB
494	CCDC85A
495	STARD8
496	FBXO16
497	PCDH12
498	ARHGAP31
499	KRT15
500	SLC6A4
